# Supplementary material for: Diagnostic role of heart rate variability in breast cancer and its relationship with peripheral serum carcinoembryonic antigen
Source: PLoS One. 2023 Apr 6;18(4):e0282221. doi: 10.1371/journal.pone.0282221 (PMC10079040; doi:10.1371/journal.pone.0282221)
Supplement: S1 Data — (XLSX) [file pone.0282221.s001.xlsx]

## Sheet: Sheet1
Group	Age	Weight	Height	BMI	BMR	ALT	AST	AST/ALT	Urea	TC	TBIL	TP	Ca	GLO	TG	ALB	ALB/GLO	DBIL	ALP	Crea	Glu	IBIL	CEA	TP	Total VLF	Total LF	Total HF	Total SDNN	Total SDNNin	Total rMSSD	Total pNN50	Awake TP	Awake VLF	Awake LF	Awake HF	Awake SDNN	Awake SDNNin	Awake rMSSD	Awake pNN50	Sleep TP	Sleep VLF	Sleep LF	Sleep HF	Sleep SDNN	Sleep SDNNin	Sleep rMSSD	Sleep pNN50	Stage	Chemotherapy
Breast cancer	67	52	160	20.3125	43	8	12	1.5	3.63	5.81	13.9	65.8	2.31	28.5	1.13	37.3	1.3	5.8	56	50.7	5.1	8.1	2.2	367	227	80	58	54	30	19	1	367	212	84	71	50	32	20	2	366	247	75	42	50	28	18	1	Missing	Missing
Breast cancer	53	45	163	16.937	0	23	22	1	5.07	5.76	7.9	61.6	2.34	22	0.86	39.6	1.8	2.5	65	66.2	4.06	5.4	1.6	1497	1050	245	200	158	51	36	15	1327	999	212	115	116	47	28	8	1717	1117	289	311	165	56	46	27	Missing	No
Breast cancer	44	56	155	23.3091	10	10	17	1.7	3.29	4.59	6	74.7	2.35	34.1	1.4	40.6	1.2	3.5	59	59.4	4.89	2.5	2.7	1540	928	443	168	129	48	24	4	1142	691	354	96	81	41	20	3	2098	1260	569	268	125	58	29	7	0	No
Breast cancer	65	55	150	24.4444	63	23	14	0.6	5.58	5.56	6	68	2.37	23	1.79	45	2	4.1	70	61.9	10.54	3.1	8.5	380	290	58	31	62	26	13	0	316	238	52	25	56	25	12	0	468	361	66	39	55	27	14	0	Missing	Yes
Breast cancer	75	60	155	24.974	28	4	15	3.8	3.4	4.84	7.9	63.5	2.27	26.4	1.25	37.1	1.4	3.4	104	61	4.5	4.5	3.9	906.3	595.4	154.7	45.5	101	27	18	1	808.6	623.6	117.8	97.8	155	94	17	1	1043.3	191.2	158.3	56.4	166	80	18	1	II	Yes
Breast cancer	71	57	159	22.5466	18	20	23	1.1	5.16	4.98	9	69.3	2.47	26.8	1.26	42.5	1.6	2.8	67	60	8.44	6.2	11.3	1686	1262	308	115	164	50	24	4	1980	1541	344	143	107	57	21	2	1283	878	260	20	89	41	28	6	0	No
Breast cancer	48	59	160	23.0469	10	40	32	0.8	5.32	5.43	8.4	70.6	2.26	27.7	1.51	42.9	1.5	4.6	79	45	4.36	3.8	1.8	1842	919	561	361	168	56	45	21	1203	601	293	308	127	46	42	17	2705	1349	923	432	162	70	48	26	Missing	Yes
Breast cancer	69	56	158	22.4323	27	13	18	1.4	2.92	3.97	7.4	60.5	2.36	27.8	0.99	32.7	1.2	3.8	53	82	8.88	3.6	8.3	859.1	249.2	213.4	382.3	72	46	43	13	680.1	240.8	165.6	262.8	63	38	38	11	1121.8	260.3	276.7	540.7	64	57	50	17	Missing	Yes
Breast cancer	44	54	160	21.0938	10	9	12	1.3	5	6.67	5.4	62.9	2.15	22.3	0.85	40.6	1.8	2.3	72	48	4.2	3.1	1.7	2191.8	1486.3	405.9	222.9	172	62	33	12	1969.9	1406.9	338.1	134.9	100	55	26	6	2456.8	1584.1	489.4	331.4	171	71	41	21	I	Yes
Breast cancer	51	53	165	19.4674	11	11	15	1.4	4.51	4.98	10.9	61.2	2.16	23.2	0.71	38	1.6	4.5	41	63.6	4.7	6.4	3.8	1590.1	1023.1	421.7	104.5	141	50	23	4	1519.8	974.1	432	62.7	86	48	17	1	1689.8	1091.6	407.3	163.1	95	55	30	8	0	Yes
Breast cancer	54	76	160	29.6875	38	36	22	0.6	4.77	6.61	9.2	70.8	2.45	27.9	1.85	42.9	1.5	4.9	77	68.8	5.1	4.3	2	609	478	80	50	79	30	18	1	461	358	67	36	65	27	18	1	799	632	97	69	72	34	19	1	Missing	No
Breast cancer	78	56	163	21.0772	10	25	25	1	8.5	4.39	11.2	69.2	2.2	27.7	1.24	41.5	1.5	5.3	59	110	5	5.9	1.6	503	352	95	56	58	30	19	3	454	294	100	59	49	30	21	4	569	427	88	53	58	29	17	2	Missing	No
Breast cancer	40	55	160	21.4844	10	158	95	0.6	3	5.37	8.5	69.9	2.27	26.7	1.34	43.2	1.6	4.9	103	33	6.4	3.6	1.3	2042.7	1273.4	427.9	233.5	172	58	33	12	1797.6	1235.6	409.7	76.2	102	52	21	3	2372.3	1324.4	558.2	445.9	164	66	48	28	Missing	Missing
Breast cancer	62	61	158	24.4352	10	23	17	1.1	4.48	4.22	7.4	69.7	2.29	26.6	0.75	43.1	1.6	4.3	69	46.4	4.61	3.1	1.5	943	754	129	59	146	37	16	1	816	663	113	39	118	35	14	0	1117	878	152	86	112	40	20	1	Missing	No
Breast cancer	78	65	158	26.0375	62	8	15	1.6	4	4.76	8.9	49.3	1.81	20.8	2.51	28.5	1.4	4	48	78	9.5	4.9	6.7	507	352	62	92	104	95	22	4	427	304	54	69	78	66	19	2	616	417	74	124	131	135	26	6	Missing	Missing
Breast cancer	68	40	160	15.625	24	16	27	1.7	5.12	5.46	9.1	70.8	2.29	29.4	1.02	41.4	1.4	5.4	36	68	4.9	5	5.2	1333.4	1014	154	114.7	114	46	30	7	1060.7	769.4	133.3	107.1	89	41	29	6	1697	1340	181.6	124.8	132	51	31	7	Missing	Yes
Breast cancer	55	63.5	165	23.3242	50	28	66	2.4	5.51	5.64	16.5	84.4	2.52	37.4	1.08	47	1.3	7.1	181	59	4.53	9.4	4.8	357	268	68	20	79	21	10	0	305	232	59	12	62	20	8	0	427	315	79	32	57	23	12	0	Missing	Yes
Breast cancer	45	53	158	21.2306	20	16	19	1.2	3.44	5.64	15.3	74.5	2.48	29.1	0.8	45.4	1.6	6.3	50	56.7	5.24	9	3.7	913	582	234	96	145	37	18	2	647	445	152	49	81	31	14	1	1256	758	341	156	145	44	23	4	I	Missing
Breast cancer	43	67	158	26.8386	2	23	24	1	5.4	7.41	10	82	2.48	37.6	2.45	44.4	1.2	6	56	106	5.2	4	1.6	2829	1488	780	560	156	73	47	26	2901	1645	814	440	144	73	42	21	2740	1294	738	706	145	73	53	33	Missing	Yes
Control	60	63	158	25.2363	7	16	15	0.9	4.1	5.18	6.3	67.7	2.33	31	1.5	43	1.4	0.6	85	74	5.9	5.7	1.3	943	652	207	83	106	36	20	2	1202	845	262	94	128	43	22	3	600	395	135	69	54	28	16	1
Control	59	54	160	21.0938	54	9	17	1.9	4.5	4.98	9.1	73.4	2.22	31.3	2.74	42.1	1.3	3.5	77	79	5	5.6	1.2	741	544	163	33	79	32	12	0	851	611	201	38	70	35	12	0	586	448	109	27	76	27	11	0
Control	46	47	161	18.132	3	9	16	1.8	4.8	4.53	10.2	65.7	2.15	26.2	0.84	39.5	1.5	3.3	40	68	4.6	6.9	0.9	1229	831	272	125	89	39	26	6	1375	900	330	143	88	39	29	8	1031	737	192	101	86	39	23	4
Control	62	51	157	20.6905	15	34	32	0.9	5.54	5.11	9.74	71.4	2.29	29.3	2.67	42.6	1.4	4.3	60	73	7.16	5.4	2	1006	751	185	69	163	40	18	1	966	704	214	46	84	38	16	1	1061	814	145	100	140	43	21	2
Control	38	50	162	19.052	5	7	14	1.4	3.5	5.15	9.5	66	2.19	29.4	1.18	41.4	1.5	4.1	66	63	4.3	5.5	1	1478	896	454	127	128	50	23	3	1380	864	427	88	93	47	19	2	1614	940	491	183	76	54	28	6
Control	35	47	152	20.3428	24	16	18	1.1	4.54	4.52	9.4	69.6	2.3	25.5	0.59	44.1	1.7	5.6	62	62	4.85	3.8	2.4	2058	1126	548	383	111	56	35	14	2030	1163	599	267	94	53	30	8	2095	1076	481	538	98	59	42	22
Control	43	50	158	20.0288	0	13	19	1.5	4.6	4.57	11.7	74.8	2.23	30	0.49	44.8	1.5	4.9	43	79	4.9	6.8	1.5	2925	1550	807	567	130	77	53	34	2741	1493	760	487	105	76	49	29	3147	1619	863	664	119	79	58	39
Control	70	43	156	17.6693	14	8	25	3.1	7.24	5.82	7.8	72.3	2	26.9	0.97	45.4	1.7	5	76	78	6.78	2.8	2.1	1219	741	313	163	121	42	23	4	1070	720	278	71	94	40	18	2	1417	770	360	286	104	45	29	9
Control	54	51	160	19.9219	14	9	13	1.4	7	5.58	3.4	68.9	2.29	26.9	0.68	42	1.6	1.2	61	47	5.4	2.2	0.5	947	632	194	120	156	148	22	3	941	623	208	109	123	40	22	2	955	644	175	134	91	39	24	4
Control	43	62	155	25.8065	17	18	18	1	4.97	4.69	7	75.6	2.49	26.3	1	49.3	1.9	3.9	20	76	4.57	3.1	0.3	1927	1231	574	121	112	53	21	2	2045	1302	651	92	101	54	18	1	1783	1145	480	156	109	52	23	3
Control	64	49	152	21.2084	18	17	21	1.2	5.16	5.68	10.4	74.5	2.36	31.8	1.06	42.7	1.3	4.9	58	47	5.12	5.5	0.7	1372	1016	196	159	148	50	29	8	1447	1111	223	112	95	51	28	9	1271	887	160	223	141	49	31	8
Control	51	75	160	29.2969	7	9.1	12.7	1.4	3.9	4.99	9	64.7	2.27	23.8	0.95	40.9	1.7	4.5	65.2	52.1	4.39	4.5	1.4	2114	1462	437	214	176	60	29	9	1437	1026	322	88	117	49	21	4	3027	2049	593	384	194	76	38	19
Control	32	42	160	16.4062	-13	19	18	0.9	4.22	5.29	15.1	85	2.54	36.9	0.45	48.1	1.3	6.2	81	61	5.12	8.9	1.1	3783	1968	1313	501	188	88	49	26	4158	2198	1548	4122	151	89	42	20	3335	1694	4033	607	122	88	57	36
Control	55	43	160	16.7969	46	15	16	1.1	5.79	5.35	11.4	77	2.42	31.8	0.83	45.2	1.4	5.5	67	60	4.59	5.9	1.5	652	498	115	38	72	30	14	0	597	440	116	40	78	29	15	0	727	576	116	36	61	31	14	0
Control	54	55	155	22.8928	14	15	16	1.1	4.1	6.4	3.9	69.8	2.36	28.8	0.77	41	1.4	1.5	53	54	5.1	2.4	3.7	1523	1092	254	175	130	48	24	5	1222	914	215	91	93	42	17	1	1924	1329	306	289	133	56	32	12
Control	45	61	156	25.0657	29	9	13	1.4	3.95	4.59	14.3	65.9	2.25	26.8	1.46	39.1	1.5	5.6	55	41.8	5.09	8.7	1.3	1088	685	272	130	111	42	23	3	1136	726	319	90	88	40	19	1	1020	628	206	185	87	44	28	6
Control	71	50	154	21.0828	16	10	20	2	4.7	6.31	11.1	71.7	2.27	30.3	1.78	41.4	1.4	4.1	56	59.39	4.98	7	0.7	1256.8	794.4	295.8	133.1	141	46	25	5	1078.3	683.4	270.8	89.8	97	40	21	3	1493.2	941.6	329.1	190.5	152	54	30	8
Control	38	39.5	154	16.6554	-5	9	10	1.4	3.43	4.03	16	70.4	2.31	35.9	1.27	34.5	1	9.3	51	53.39	6.98	6.7	0.38	3517	881	821.3	1775.9	153	73	75	39	2830	831.8	714.9	1241.3	132	65	66	35	4391.5	943.8	957	2457.5	153	83	88	45
[truncated: 2 more columns]

## Sheet: Sheet2
基础代谢率
43
0
10
63
28
18
10
27
10
11
38
10
10
10
62
24
50
20
2
7
54
3
15
5
24
0
14
14
17
18
7
-13
46
14
29
16
-5
